# Supplementary material for: Tillage Promotes the Migration and Coexistence of Bacteria Communities from an Agro-Pastoral Ecotone of Tibet
Source: Microorganisms. 2022 Jun 13;10(6):1206. doi: 10.3390/microorganisms10061206 (PMC9231252; doi:10.3390/microorganisms10061206)
Supplement: Supplementary file 1 [file microorganisms-10-01206-s001.zip]

Archive with 1 entries (1 files):
- microorganisms-1757234-supplementary.pdf
